# Supplementary material for: Adaptively Integrative Association between Multivariate Phenotypes and Transcriptomic Data for Complex Diseases
Source: Genes (Basel). 2023 Mar 26;14(4):798. doi: 10.3390/genes14040798 (PMC10138055; doi:10.3390/genes14040798)
Supplement: Supplementary file 1 [file genes-14-00798-s001.zip]

Archive with 1 entries (1 files):
- genes-2191088-supplementary.pdf
